# Supplementary material for: Dilemmas in Elderly Diabetes and Clinical Practice Involving Traditional Chinese Medicine
Source: Pharmaceuticals (Basel). 2024 Jul 16;17(7):953. doi: 10.3390/ph17070953 (PMC11279884; doi:10.3390/ph17070953)
Supplement: Supplementary file 1 [file pharmaceuticals-17-00953-s001.zip]

Archive with 2 entries (2 files):
- Additional File S1- Search strategy and selection criteria.pdf
- Additional File S2-Table S1-S3.pdf
